# Supplementary material for: Diurnal Variation of 8-hydroxy-2’-deoxyguanosine in Continuous Time Series of Two Breast Cancer Survivors
Source: J Circadian Rhythms. 2025 May 19;23:6. doi: 10.5334/jcr.252 (PMC12101107; doi:10.5334/jcr.252)
Supplement: Supplemental Material. — Supplementary raw data. [file jcr-23-252-s2.xlsx]

## Sheet: SUBJECT 1
Subject 1 Raw 8-OHdG 1st measurement	Subject 1 Raw 8-OHdG 2nd measurement	Subject 1 Raw 8-OHdG Average	Subject 1 Raw Creatinine 1st measurement	Subject 1 Raw Creatinine 2nd measurement	Subject 1 Creatinine Corrected 8-OHdG	Subject 1 Urinary Volume	Subject 1 8-OHdG Urinary Volume Correction	Subject 1 8-OHdG 24 h Windows (Creatinine Corrected)	Subject 1 8-OHdG 36 h Windows (Creatinine Corrected	Subject 1 8-OHdG 48-h Windows (Creatinine Corrected)	Subject 1 8-OHdG Day Values (Creatinine corrected)	Subject 1 8-OHdG Night Values (Creatinine Corrected)	Subject 1 8-OHdG Day Values (Urinary Volume corrected)	Subject 1 8-OHdG Night Values (Urinary Volume corrected)	Subject 1 8-OHdG 24 h Windows (Creatinine Corrected)	Subject 1 8-OHdG 36 h Windows (Creatinine Corrected)	Subject 1 8-OHdG 48 h Windows (Creatinine Corrected)
119.84	147.93	133.885	8.86	10.93	9.895	1800	240993	14.76	24.655	41.065	11.22	9.895	268450	240993	469465	710458	41.065
120.37	148.08	134.225	10.06	12.38	11.22	2000	268450	23.12	35.09	44.76	13.03	3.54	323484	201015	552729	956724	44.76
121	147.02	134.01	3.2	3.88	3.54	1500	201015	17.945	34.61	44.515	11.97	10.09	403995	229245	592176	642992	44.515
121.06	148.51	134.785	11.7	14.36	13.03	2400	323484	28.635	35.81	35.075	24.45	5.975	200430	188181	454812	928099	35.075
120.83	148.87	134.85	9.04	11.14	10.09	1700	229245	16.125	24.83	29.335	11.845	4.185	362205	254382	550939	713582	29.335
120.62	148.71	134.665	10.72	13.22	11.97	3000	403995	24.21	28.295	38.735	19.685	4.28	377160	188734	566412	736886	38.735
120.2	148.63	134.415	5.34	6.61	5.975	1400	188181	20.305	26.535	36.195	14.225	4.525	323232	189252	524330	767630	36.195
119.63	147.61	133.62	21.89	27.01	24.45	1500	200430	11.925	22.495	50.265	7.555	6.08	188055	201098	401511	740108	50.265
119.99	147.78	133.885	3.75	4.62	4.185	1900	254382	23.15	25.82	39.38	16.37	4.37	335375	213456	576863	734356	39.38
120.14	148.16	134.15	10.61	13.08	11.845	2700	362205	19.755	29.385	57.44	8.86	6.78	269670	241488	526142	727810	57.44
121.25	148.37	134.81	3.85	4.71	4.28	1400	188734	9.58	33.12	40.555	5.41	10.895	215472	256472	431264	710829	40.555
121.06	148.34	134.7	17.69	21.68	19.685	2800	377160	21.33	29.58	39.45	12.915	4.17	308844	215792	532742	739935	39.45
121.4	148.96	135.18	4.06	4.99	4.525	1400	189252	17.405	33.755	42.135	13.14	8.415	362326	223898	510458	714354	42.135
120.69	148.67	134.68	12.75	15.7	14.225	2400	323232	15.055	51.425	53.01	9.825	4.265	215552	148132	404818	884346	53.01
120.83	147.3	134.065	5.48	6.68	6.08	1500	201098	21.14	23.06	40.75	14.33	5.23	322992	189266	524652	686370	40.75
119.99	148.66	134.325	6.75	8.36	7.555	1400	188055	26.31	34.23		19.59	6.81	268140	201660	509169	980496
119.27	147.55	133.41	3.91	4.83	4.37	1600	213456	23.955	28.73		18.53	6.72	322032	241029	524007	603258
120.3	148	134.15	14.68	18.06	16.37	2500	335375	8.565	34.955		5.625	5.425	215928	201975	405320	871929
120.81	147.51	134.16	6.11	7.45	6.78	1800	241488	30.815	33.915		27.885	2.94	390427	189392	524962	778707
121.13	148.54	134.835	7.96	9.76	8.86	2000	269670	39.535	37.255		30.29	2.93	335438	134535	562710	871984
121.44	148.53	134.985	9.8	11.99	10.895	1900	256472	17.905	29.77		11.89	9.245	321636	227273	523394	767602
120.94	148.4	134.67	4.86	5.96	5.41	1600	215472	17.045			9.73	6.015	282345	201758	484612
121.06	148.68	134.87	3.74	4.6	4.17	1600	215792	23.51			14.415	7.315	282712	202268	645646
120.01	148.55	134.28	11.54	14.29	12.915	2300	308844	13.765			10.72	9.095	334850	362934	468760
115.37	148.04	131.705	7.37	9.46	8.415	1700	223898	25.685			20.37	3.045	334988	133910	469348
120.31	148.08	134.195	11.78	14.5	13.14	2700	362326	15.15			12.47	5.315	319980	134360	522255
120.87	148.46	134.665	3.83	4.7	4.265	1100	148132	26.985			19.805	2.68	349674	202275	591810
120.77	148.67	134.72	8.81	10.84	9.825	1600	215552	26.735			21.45	7.18	349167	242136	536571
121.52	148.86	135.19	4.7	5.76	5.23	1400	189266	26.275			20.44	5.285	348192	187404	549124
120.58	148.58	134.58	12.84	15.82	14.33	2400	322992	23.535			10.98	5.835	322860	200932	633188
120.58	148.3	134.44	6.11	7.51	6.81	1500	201660	17.215			12.465	12.555	269100	310328	457274
119.95	148.19	134.07	17.53	21.65	19.59	2000	268140					4.75		188174
119.77	148.04	133.905	6.01	7.43	6.72	1800	241029
120.2	148.16	134.18	16.6	20.46	18.53	2400	322032
120.62	148.68	134.65	4.86	5.99	5.425	1500	201975
121.15	148.76	134.955	5.05	6.2	5.625	1600	215928
121.78	148.78	135.28	2.65	3.23	2.94	1400	189392
120.69	148.57	134.63	25	30.77	27.885	2900	390427
120.33	148.74	134.535	2.62	3.24	2.93	1000	134535
119.99	148.36	134.175	27.09	33.49	30.29	2500	335438
119.61	147.77	133.69	8.27	10.22	9.245	1700	227273
120.01	148.02	134.015	10.65	13.13	11.89	2400	321636
120.71	148.3	134.505	5.4	6.63	6.015	1500	201758
120.75	148.15	134.45	8.74	10.72	9.73	2100	282345
120.9	148.79	134.845	6.56	8.07	7.315	1500	202268
120.66	148.59	134.625	12.92	15.91	14.415	2100	282712
120.47	148.37	134.42	8.15	10.04	9.095	2700	362934
119.65	148.23	133.94	9.58	11.86	10.72	2500	334850
119.69	148.13	133.91	2.72	3.37	3.045	1000	133910
119.78	148.21	133.995	18.21	22.53	20.37	2500	334988
120.49	148.23	134.36	4.77	5.86	5.315	1000	134360
120.26	146.39	133.325	11.25	13.69	12.47	2400	319980
121.19	148.51	134.85	2.41	2.95	2.68	1500	202275
120.45	148.53	134.49	17.74	21.87	19.805	2600	349674
120.68	148.36	134.52	6.44	7.92	7.18	1800	242136
120.52	148.07	134.295	19.25	23.65	21.45	2600	349167
119.77	147.95	133.86	4.73	5.84	5.285	1400	187404
119.94	147.9	133.92	18.31	22.57	20.44	2600	348192
120.09	147.82	133.955	5.23	6.44	5.835	1500	200932
120.71	148.34	134.525	9.85	12.11	10.98	2400	322860
121.44	148.41	134.925	11.3	13.81	12.555	2300	310328
120.56	148.54	134.55	11.17	13.76	12.465	2000	269100
120.52	148.3	134.41	4.26	5.24	4.75	1400	188174

## Sheet: SUBJECT 2
Subject 2 Raw 8-OHdG 1st measurement	Subject 2 Raw 8-OHdG 2nd measurement	Subject 2 Raw 8-OHdG average	Subject 2 Creatinine 1st measurement	Subject 2 Creatinine 2nd measurement	Subject 2 8-OHdG Creatinine Corrected	Subject 2 Urinary Volume	Subject 2 Volume Correction	Subject 2 8-OHdG 24 h Windows (Creatinine Corrected)	Subject 2 8-OHdG 36 h Windows (Creatinine Corrected)	Subject 2 8-OHdG 48 h Windows (Creatinine Corrected)	Subject 2 8-OHdG Day Values (Creatinine corrected)	Subject 2 8-OHdG Night Values (Creatinine corrected)	Subject 2 8-OHdG Day Values (Urinary Volume corrected)	Subject 2 8-OHdG Night Values (Urinary Volume corrected)	Subject 2 8-OHdG 36 h Windows (Urinary Volume Corrected)	Subject 2 8-OHdG 48 h Windows (Urinary Volume Corrected)
138.1	141.1	139.6	1.18	1.21	1.195	1200	167520	2.145	3.34	4.61	1.225	1.195	195727	167520	419650	545408
138.21	141.4	139.805	1.21	1.24	1.225	1400	195727	2.33	3.6	4.39	1.07	0.92	125937	97986	419472	489282
138.35	141.61	139.98	0.91	0.93	0.92	700	97986	2.28	3.02	4.175	1.27	1.26	111936	188480	349307	571768
138.18	141.68	139.93	1.06	1.08	1.07	900	125937	2.01	3.115	4.435	1.235	1.01	104752	119055	280158	482007
138.37	140.86	139.615	1.25	1.27	1.26	1350	188480	2.38	3.44	4.96	1.205	0.775	160626	83928	599231	650828
138.68	141.16	139.92	1.26	1.28	1.27	800	111936	1.57	3.42	4.715	0.735	1.175	70015	139975	314361	666656
138.56	141.57	140.065	1	1.02	1.01	850	119055	2.605	3.69	4.42	1.465	0.835	279940	70167.5	525228	629482
138.12	141.22	139.67	1.22	1.25	1.235	750	104752	2.125	3.55	4.9	1.275	1.14	167646	151645	485278	585534
138.51	141.25	139.88	0.77	0.78	0.775	600	83928	2.31	3.45	4.955	1.295	0.85	167784	34945	461094	530906
138.21	141.14	139.675	1.19	1.22	1.205	1150	160626	2.675	3.55	4.715	1.37	1.015	168090	111632	475366	615041
138.46	141.49	139.975	1.16	1.19	1.175	1000	139975	2.285	3.395	5.05	1.19	1.305	168030	189108	502086	742134
138.45	141.61	140.03	0.73	0.74	0.735	500	70015	2.45	3.535	5.145	1.265	1.095	192752	125600	335670	650009
138.9	141.77	140.335	0.83	0.84	0.835	500	70167.5	2.265	3.795	5.405	1.465	1.185	223152	166926	474166	700083
138.43	141.51	139.97	1.45	1.48	1.465	2000	279940	2.215	3.59		1.24	0.8	154116	83826	419559
138.68	141.52	140.1	1.13	1.15	1.14	1082.41	151645	2.205	3.78		1.335	0.975	265668	125600	574614
138.15	141.26	139.705	1.26	1.29	1.275	1200	167646	2.525	3.96		1.17	0.87	125726	84099	495699
138.24	141.32	139.78	0.84	0.86	0.85	250	34945	2.375	3.58		1.45	1.355	194705	181656	433986
138.31	141.33	139.82	1.28	1.31	1.295	1200	167784	2.61	3.94		1.16	0.925	168144	83448	587927
138.01	141.07	139.54	1	1.03	1.015	800	111632	2.345			1.1	1.45	167136	84078
138.73	141.42	140.075	1.36	1.38	1.37	1200	168090	2.485			1.05	1.245	195482	111548
138.64	141.52	140.08	1.29	1.32	1.305	1350	189108	2.23			1.105	1.435	139915	153626
138.62	141.43	140.025	1.18	1.2	1.19	1200	168030	2.655			1.35	1.125	238332	126018
138.83	140.28	139.555	1.09	1.1	1.095	900	125600	2.395			1.15	1.305	167970	168312
138.13	137.23	137.68	1.27	1.26	1.265	1400	192752	2.705			1.565	1.245	223344	167520
137.18	141.03	139.105	1.17	1.2	1.185	1200	166926	2.44			1.195	1.14	153956	104835
138.09	140.85	139.47	1.45	1.48	1.465	1600	223152	2.425			1.305	1.245	112156	167874
137.96	141.46	139.71	0.79	0.81	0.8	600	83826	2.98			1.515	1.12	279680	140325
138.79	141.42	140.105	1.23	1.25	1.24	1100	154116					1.465		167922
138.78	140.33	139.555	0.97	0.98	0.975	900	125600
138.34	141.31	139.825	1.32	1.35	1.335	1900	265668
138.72	141.61	140.165	0.86	0.88	0.87	600	84099
138.23	141.16	139.695	1.16	1.18	1.17	900	125726
138.15	141.32	139.735	1.34	1.37	1.355	1300	181656
138.07	140.08	139.075	1.44	1.46	1.45	1400	194705
138.48	139.68	139.08	0.92	0.93	0.925	600	83448
138.72	141.52	140.12	1.15	1.17	1.16	1200	168144
138.76	141.5	140.13	1.44	1.46	1.45	600	84078
138.32	140.24	139.28	1.09	1.11	1.1	1200	167136
137.93	140.94	139.435	1.23	1.26	1.245	800	111548
137.95	141.31	139.63	1.04	1.06	1.05	1400	195482
138.28	141.04	139.66	1.42	1.45	1.435	1100	153626
138.4	141.43	139.915	1.09	1.12	1.105	1000	139915
138.54	141.5	140.02	1.11	1.14	1.125	900	126018
138.87	141.52	140.195	1.34	1.36	1.35	1700	238332
138.86	141.66	140.26	1.29	1.32	1.305	1200	168312
138.56	141.39	139.975	1.14	1.16	1.15	1200	167970
137.77	141.43	139.6	1.23	1.26	1.245	1200	167520
137.95	141.23	139.59	1.55	1.58	1.565	1600	223344
138.23	141.33	139.78	1.13	1.15	1.14	750	104835
138.45	141.47	139.96	1.18	1.21	1.195	1100	153956
138.4	141.39	139.895	1.23	1.26	1.245	1200	167874
138.75	141.64	140.195	1.29	1.32	1.305	800	112156
138.95	141.7	140.325	1.11	1.13	1.12	1000	140325
138.35	141.33	139.84	1.5	1.53	1.515	2000	279680
138.59	141.28	139.935	1.45	1.48	1.465	1200	167922
